# Supplementary material for: Intra-species variation within Lactobacillus rhamnosus correlates to beneficial or harmful outcomes: lessons from the oral cavity
Source: BMC Genomics. 2020 Sep 24;21:661. doi: 10.1186/s12864-020-07062-3 (PMC7513527; doi:10.1186/s12864-020-07062-3)
Supplement: Supplementary file 3 — Additional file 3: Table S3. [file 12864_2020_7062_MOESM3_ESM.xls]

## Sheet: Present in Clade 5
	# Species	Description	HMSC077C11	LRHMDP2	LRHMDP3	699_LRHA	708_LRHA	BPL5	BPL15	2166	Lr140	Lr053	Lr032	Lr044	Lrh45	AMC143	AMC010	WQ2	P3	ATCC 53103	GG (ATCC 53103)	Lc 705	LMS2-1	HN001	CASL	ATCC 8530	R0011	ATCC 21052	LOCK900	LOCK908	LR231	51B	E800	PEL5	PEL6	K32	24	L34	L35	L31	116	JWHC01	CLS17	CNCM-I-3698	Lr073	Lr071	Lr108	Lr138	40f
	77	4-hydroxy-2-oxoglutarate aldolase / 2-dehydro-3-deoxyphosphogluconate aldolase	WP_005717709.1	WP_005717709.1	WP_005717709.1	WP_005717709.1	WP_005717709.1	*	*	ETW68680.1	*	*	*	KMO61716.1	OAU92534.1	ONG00013.1	*	AQY35735.1	PCL39051.1	WP_005686535.1	WP_005686535.1	*	*	WP_005686535.1	*	*	*	*	*	*	*	*	WP_005686535.1	WP_005686535.1	WP_005686535.1	*	WP_005686535.1	WP_033572686.1	WP_033572686.1	*	WP_047676536.1	*	*	*	*	WP_005686535.1	*	*	*
	164	ABC-2 transporter permease	WP_005715415.1	WP_005715415.1	WP_005715415.1	WP_005715415.1	WP_005715415.1	*	*	ETW69381.1	KMO55335.1	KMO53240.1	KMO63442.1	KMO59036.1	OAU92545.1	ONG00566.1	ONF99111.1	AQY34731.1	PCL39458.1	WP_005685935.1	WP_005685935.1	WP_005689520.1	WP_005689520.1	WP_005685935.1	WP_005689520.1	WP_005689520.1	WP_005711773.1	WP_005711773.1	WP_005711773.1	WP_005689520.1	WP_029607219.1	WP_005689520.1	WP_005685935.1	WP_005685935.1	WP_005685935.1	WP_032963560.1	WP_005685935.1	WP_033572996.1	WP_033572996.1	WP_033571365.1	WP_047678399.1	WP_005689520.1	WP_005711773.1	WP_046782937.1	WP_082272184.1	WP_005685935.1	WP_048486773.1	WP_032963560.1	WP_005689520.1
	54	AbrB/MazE/SpoVT family DNA-binding domain-containing protein	WP_005715999.1	WP_005715999.1	WP_005715999.1	WP_005715999.1	WP_005715999.1	*	*	*	*	*	KMO64636.1	KMO59520.1	*	ONF98165.1	*	*	PCL40169.1	*	*	*	*	WP_005684573.1	*	*	WP_005711857.1	WP_005711857.1	WP_005711857.1	*	*	*	WP_005684573.1	*	*	WP_032964693.1	WP_005684573.1	*	*	*	WP_047675470.1	*	WP_005711857.1	*	*	*	*	WP_032964693.1	*
	81	alpha-L-fucosidase	WP_005717725.1	WP_005717725.1	WP_005717725.1	WP_005717725.1	WP_005717725.1	*	*	*	*	*	*	KMO58010.1	OAU92479.1	ONG00006.1	*	AQY35720.1	PCL39036.1	WP_005686503.1	WP_005686503.1	*	*	WP_005686503.1	*	*	*	*	*	*	*	*	WP_005686503.1	WP_005686503.1	WP_005686503.1	*	WP_005686503.1	WP_033573943.1	WP_033573943.1	WP_033571897.1	WP_047676521.1	*	*	*	*	WP_005686503.1	WP_048486017.1	*	*
	152	alpha/beta hydrolase	WP_005715325.1	WP_005715325.1	WP_005715325.1	WP_005715325.1	WP_005715325.1	*	*	ETW67562.1	KMO51841.1	KMO54272.1	KMO58402.1	KMO61001.1	*	ONG00529.1	ONG01883.1	AQY35283.1	PCL40534.1	WP_014569946.1	WP_014569946.1	WP_005692581.1	WP_005692581.1	WP_005684707.1	WP_005692581.1	WP_005692581.1	WP_005713128.1	WP_005713128.1	WP_005713128.1	WP_005692581.1	WP_005697990.1	WP_005692581.1	WP_005692581.1	WP_014569946.1	WP_014569946.1	WP_032965264.1	*	WP_033571653.1	WP_033571653.1	WP_033571653.1	WP_047678506.1	WP_005692581.1	WP_005713128.1	WP_005692581.1	WP_005692581.1	WP_014569946.1	*	*	WP_005692581.1
	60	AraC family transcriptional regulator	WP_005714953.1	WP_005714953.1	WP_005714953.1	WP_005714953.1	WP_005714953.1	*	*	*	*	*	*	KMO62648.1	OAU93958.1	ONG01365.1	*	AQY33747.1	*	WP_005714953.1	WP_005714953.1	*	*	*	*	*	*	*	*	*	*	*	*	WP_005714953.1	WP_005714953.1	*	*	*	*	*	WP_005714953.1	*	*	*	*	WP_005714953.1	*	*	*
	9	ATP-binding protein	WP_005717598.1	WP_005717598.1	WP_005717598.1	WP_005717598.1	WP_005717598.1	*	*	*	*	*	*	*	*	*	*	*	*	*	*	*	*	*	*	*	*	*	*	*	*	*	*	*	*	*	*	*	*	*	*	*	*	*	*	*	WP_048486416.1	*	*
	59	bacteriocin	WP_076638842.1	WP_076638842.1	WP_076638842.1	WP_076638842.1	WP_076638842.1	*	*	*	*	*	*	*	*	ONG00395.1	*	AQY36498.1	*	WP_076638842.1	WP_076638842.1	*	*	*	*	*	*	*	*	*	*	*	*	WP_076638842.1	WP_076638842.1	WP_080716482.1	*	*	*	*	WP_080751332.1	*	*	*	*	WP_076638842.1	WP_080965899.1	WP_082268563.1	*
	68	beta-galactosidase subunit alpha	WP_005714949.1	WP_005714949.1	WP_005714949.1	WP_005714949.1	WP_005714949.1	*	*	*	*	*	*	KMO64731.1	OAU94067.1	*	ONG00400.1	AQY33744.1	*	WP_014569105.1	WP_014569105.1	WP_012807385.1	*	*	*	*	*	*	*	*	*	*	*	WP_014569105.1	WP_014569105.1	*	*	*	*	*	WP_047677684.1	WP_039141207.1	*	WP_012807385.1	*	WP_014569105.1	*	*	*
	91	BREX system Lon protease-like protein BrxL	WP_005686196.1	WP_005686196.1	WP_005686196.1	WP_005686196.1	WP_005686196.1	*	*	*	KMO54935.1	*	*	KMO66152.1	OAU92431.1	ONF98352.1	ONF98464.1	AQY35224.1	PCL40469.1	WP_014569894.1	WP_014569894.1	*	*	WP_005686196.1	*	*	*	*	*	*	*	WP_032957088.1	*	WP_014569894.1	WP_014569894.1	WP_005686196.1	*	*	*	*	WP_047678150.1	WP_005686196.1	*	WP_046782806.1	*	WP_014569894.1	*	WP_048482582.1	WP_081252092.1
	89	BREX system P-loop protein BrxC	WP_005715305.1	WP_005715305.1	WP_005715305.1	WP_005715305.1	WP_005715305.1	*	*	*	KMO60040.1	*	*	KMO66519.1	OAU93601.1	ONF98342.1	ONF98452.1	AQY35229.1	PCL40474.1	WP_014569899.1	WP_014569899.1	*	*	WP_005684782.1	*	*	*	*	*	*	*	WP_032957101.1	*	WP_014569899.1	WP_014569899.1	WP_005684782.1	*	*	*	*	WP_047678144.1	WP_005684782.1	*	WP_046782810.1	*	WP_014569899.1	*	*	WP_048488336.1
	87	BREX-1 system phosphatase PglZ type A	WP_005686195.1	WP_005686195.1	WP_005686195.1	WP_005686195.1	WP_005686195.1	*	*	*	KMO57172.1	*	*	KMO66153.1	*	ONF98351.1	ONF98449.1	AQY35225.1	PCL40470.1	WP_014569895.1	WP_014569895.1	*	*	WP_005686195.1	*	*	*	*	*	*	*	WP_032957091.1	*	WP_014569895.1	WP_014569895.1	WP_032965724.1	*	*	*	*	*	WP_032965724.1	*	WP_046782807.1	*	WP_048653661.1	*	WP_048482583.1	*
	76	carbohydrate PTS IIA component	WP_005715915.1	WP_005715915.1	WP_005715915.1	WP_005715915.1	WP_005715915.1	*	*	*	*	*	*	KMO64775.1	OAU90130.1	ONF99631.1	*	AQY35815.1	PCL40102.1	WP_005684938.1	WP_005684938.1	*	*	WP_005684938.1	*	*	*	*	*	*	*	*	WP_005684938.1	WP_005684938.1	WP_005684938.1	*	WP_005684938.1	*	*	*	WP_047675934.1	*	*	*	*	WP_005684938.1	WP_048486413.1	*	*
	146	cytosine permease	WP_005715299.1	WP_005715299.1	WP_005715299.1	WP_005715299.1	WP_005715299.1	*	*	ETW67653.1	*	*	KMO63306.1	*	OAU92429.1	ONF99533.1	*	AQY35221.1	PCL40466.1	WP_014569891.1	WP_014569891.1	WP_014571482.1	WP_014571482.1	WP_005686200.1	*	WP_014571482.1	WP_005713003.1	WP_005713003.1	WP_005713003.1	WP_014571482.1	WP_029607460.1	WP_032957080.1	WP_014571482.1	WP_014569891.1	WP_014569891.1	WP_032965725.1	*	*	*	*	WP_005713003.1	*	*	WP_014571482.1	WP_048487390.1	WP_134800190.1	*	*	WP_048488100.1
	44	DNA helicase	WP_049168901.1	WP_005715791.1	WP_005715791.1	WP_049168901.1	WP_049168901.1	*	*	*	*	*	*	*	OAU93081.1	*	*	AQY34450.1	*	WP_014569568.1	WP_014569568.1	*	*	*	*	*	*	*	*	*	*	*	*	WP_014569568.1	WP_014569568.1	*	*	*	*	*	*	*	*	*	*	*	*	*	*
	82	DUF1788 domain-containing protein	WP_005684780.1	WP_005684780.1	WP_005684780.1	WP_005684780.1	WP_005684780.1	*	*	*	KMO52118.1	*	*	KMO66520.1	OAU93284.1	ONF98343.1	*	AQY35230.1	PCL40475.1	WP_014569900.1	WP_014569900.1	*	*	WP_005684780.1	*	*	*	*	*	*	*	WP_014569900.1	*	WP_014569900.1	WP_014569900.1	WP_005684780.1	*	*	*	*	WP_047677504.1	WP_005684780.1	*	*	*	WP_014569900.1	*	WP_048482586.1	*
	82	DUF1819 domain-containing protein	WP_005684779.1	WP_005684779.1	WP_005684779.1	WP_005684779.1	WP_005684779.1	*	*	*	KMO52119.1	*	*	KMO66521.1	OAU93283.1	ONF98344.1	*	AQY35231.1	PCL40476.1	WP_014569901.1	WP_014569901.1	*	*	WP_005684779.1	*	*	*	*	*	*	*	WP_014569901.1	*	WP_014569901.1	WP_014569901.1	WP_032965308.1	*	*	*	*	WP_047677502.1	WP_032965308.1	*	*	*	WP_014569901.1	*	WP_032965308.1	*
	53	DUF2568 domain-containing protein	WP_005716418.1	WP_005716418.1	WP_005716418.1	WP_005716418.1	WP_005716418.1	*	*	*	*	*	*	*	OAU93974.1	*	*	AQY36066.1	*	WP_005716418.1	WP_005716418.1	*	*	*	*	*	*	*	*	*	*	*	WP_005716418.1	WP_005716418.1	WP_005716418.1	*	*	WP_033573750.1	WP_033573750.1	WP_005716418.1	*	*	*	*	*	WP_005716418.1	*	*	*
	91	DUF262 domain-containing protein sp. HMSC077C11	WP_070586510.1	WP_100223692.1	WP_032954993.1	WP_005715301.1	WP_005715301.1	*	*	*	*	*	KMO63304.1	KMO66151.1	*	*	*	AQY35223.1	PCL40468.1	WP_014569893.1	WP_014569893.1	*	*	WP_095691921.1	*	*	WP_005713008.1	WP_005713008.1	WP_005713008.1	*	*	WP_032957085.1	*	WP_014569893.1	WP_014569893.1	WP_032965862.1	WP_032961479.1	*	*	*	WP_032957085.1	WP_032952312.1	WP_005713008.1	*	*	WP_014569893.1	*	WP_048482581.1	*
	37	DUF2620 domain-containing protein	WP_005714931.1	WP_005714931.1	WP_005714931.1	WP_005714931.1	WP_005714931.1	*	*	*	*	*	*	*	OAU92701.1	*	*	AQY36370.1	*	WP_005714931.1	WP_005714931.1	*	*	*	*	*	*	*	*	*	*	*	*	*	*	*	*	WP_033573548.1	WP_033573548.1	*	*	*	*	*	*	WP_005714931.1	*	*	*
	97	DUF2992 domain-containing protein	WP_005685750.1	WP_005685750.1	WP_005685750.1	WP_005685750.1	WP_005685750.1	*	*	*	*	*	KMO58382.1	KMO65790.1	OAU93504.1	ONG01945.1	*	AQY35925.1	PCL39465.1	WP_005685750.1	WP_005685750.1	*	*	WP_005685750.1	*	*	WP_005714249.1	WP_005714249.1	WP_005714249.1	*	*	*	WP_005685750.1	WP_005685750.1	WP_005685750.1	WP_005714249.1	WP_005685750.1	*	*	WP_033572048.1	WP_033572048.1	*	WP_005714249.1	*	*	WP_005685750.1	WP_048485953.1	*	*
	8	DUF4260 domain-containing protein	WP_080600050.1	WP_080600050.1	WP_080600050.1	WP_080600050.1	WP_080600050.1	*	*	*	*	*	*	*	*	*	*	*	*	*	*	*	*	*	*	*	*	*	*	*	*	*	*	*	*	WP_080600050.1	*	*	*	*	*	*	*	*	*	*	*	WP_048482372.1	*
	151	DUF917 domain-containing protein	WP_005715298.1	WP_005715298.1	WP_005715298.1	WP_005715298.1	WP_005715298.1	*	*	ETW67654.1	*	*	KMO60867.1	*	OAU92484.1	ONF99534.1	ONG02895.1	AQY35220.1	PCL40465.1	WP_005686202.1	WP_005686202.1	WP_005692726.1	WP_005692726.1	WP_005686202.1	WP_005692726.1	WP_005692726.1	WP_005713001.1	WP_005713001.1	WP_005713001.1	WP_005692726.1	WP_029607459.1	WP_005692726.1	WP_031545601.1	WP_005686202.1	WP_005686202.1	WP_032965726.1	*	*	*	WP_005692726.1	WP_005713001.1	WP_005686202.1	WP_005713001.1	WP_005692726.1	WP_005692726.1	*	*	*	WP_048488099.1
	77	galactonate dehydratase	WP_005717713.1	WP_005717713.1	WP_005717713.1	WP_005717713.1	WP_005717713.1	*	*	ETW68684.1	*	*	*	KMO65616.1	OAU92467.1	*	*	AQY35731.1	PCL39047.1	WP_014570156.1	WP_014570156.1	*	WP_003572297.1	WP_005686527.1	*	*	*	*	*	*	*	*	WP_005686527.1	WP_014570156.1	WP_014570156.1	*	WP_005686527.1,WP_032961934.1	WP_004271180.1	WP_004271180.1	WP_032961934.1	WP_047676532.1	*	*	*	*	WP_014570156.1	*	*	*
	78	GntR family transcriptional regulator	WP_005717726.1	WP_005717726.1	WP_005717726.1	WP_005717726.1	WP_005717726.1	*	*	*	*	*	*	*	OAU92480.1	ONG00005.1	*	AQY35719.1	PCL39035.1	WP_005686501.1	WP_005686501.1	*	*	WP_005686501.1	*	*	*	*	*	*	*	*	WP_005686501.1	WP_005686501.1	WP_005686501.1	*	WP_005686501.1	WP_033573944.1	WP_033573944.1	WP_033571896.1	WP_047676520.1	*	*	*	*	WP_005686501.1	WP_005686501.1	*	*
	45	helix-turn-helix domain-containing protein	WP_032954331.1	WP_032954331.1	WP_032954331.1	WP_032954331.1	WP_032954331.1	*	*	*	*	*	*	*	*	*	*	AQY36407.1	*	WP_014569137.1	WP_014569137.1	*	*	*	*	*	*	*	*	*	*	*	*	WP_014569137.1	WP_014569137.1	*	*	*	*	*	*	*	*	*	*	WP_014569137.1	*	*	*
	12	helix-turn-helix domain-containing protein	WP_005717505.1	*	WP_100224085.1	WP_005717505.1	*	*	*	*	*	*	*	*	*	*	*	*	*	*	*	*	*	*	*	*	*	*	*	*	*	*	*	*	*	WP_032963235.1	*	WP_033573130.1	WP_033573130.1	*	*	*	*	*	*	*	WP_048486235.1	WP_032963235.1	*
	80	HXXEE domain-containing protein	WP_005716405.1	WP_005716405.1	WP_005716405.1	WP_005716405.1	WP_005716405.1	*	*	*	*	*	KMO60297.1	KMO59830.1	OAU92684.1	ONF98509.1	*	AQY36074.1	*	WP_014568927.1	WP_014568927.1	*	*	*	*	*	WP_005710862.1	WP_005710862.1	WP_005710862.1	*	*	*	WP_014568927.1	WP_014568927.1	WP_014568927.1	*	WP_005710862.1	*	*	WP_005716405.1	WP_005710862.1	*	WP_005710862.1	*	*	WP_014568927.1	*	*	*
	144	hydantoinase/oxoprolinase family protein	WP_005715297.1	WP_005715297.1	WP_005715297.1	WP_005715297.1	WP_005715297.1	*	*	ETW67656.1	*	*	KMO62573.1	*	OAU92485.1	*	ONG02894.1	AQY35219.1	PCL40464.1	WP_014569890.1	WP_014569890.1	WP_005692727.1	WP_005692727.1	WP_005686203.1	WP_005692727.1	WP_005692727.1	WP_005712998.1	WP_005712998.1	WP_005712998.1	WP_005692727.1	WP_029607458.1	WP_032957076.1	WP_005692727.1	WP_014569890.1	WP_014569890.1	WP_032965727.1	*	*	*	WP_033571617.1	WP_005712998.1	WP_005686203.1	WP_005712998.1	WP_005692727.1	WP_005692727.1	*	*	*	*
	5	hypothetical protein sp. HMSC077C11	WP_070586538.1	WP_005716518.1	WP_005716518.1	WP_005716518.1	WP_005716518.1	*	*	*	*	*	*	*	*	*	*	*	*	*	*	*	*	*	*	*	*	*	*	*	*	*	*	*	*	*	*	*	*	*	*	*	*	*	*	*	*	*	*
	9	ImmA/IrrE family metallo-endopeptidase	WP_005715904.1	WP_005715904.1	WP_005715904.1	WP_005715904.1	WP_005715904.1	*	*	*	*	*	*	*	*	*	*	*	*	*	*	*	*	*	*	*	*	*	*	*	*	*	*	*	*	*	*	WP_033571977.1	WP_033571977.1	WP_033571977.1	*	*	*	*	*	*	*	*	*
	6	iron ABC transporter permease	WP_005716278.1	WP_005716278.1	WP_005716278.1	WP_005716278.1	WP_005716278.1	*	*	*	*	*	*	*	*	*	*	*	*	*	*	*	*	*	*	*	*	*	*	*	*	*	*	*	*	*	*	*	*	WP_033571211.1	*	*	*	*	*	*	*	*	*
	6	iron ABC transporter substrate-binding protein	WP_005716273.1	WP_005716273.1	WP_005716273.1	WP_005716273.1	WP_005716273.1	*	*	*	*	*	*	*	*	*	*	*	*	*	*	*	*	*	*	*	*	*	*	*	*	*	*	*	*	*	*	*	*	WP_033571209.1	*	*	*	*	*	*	*	*	*
	8	IS91 family transposase	WP_005717838.1	WP_005717838.1	WP_005717838.1	WP_005717838.1	WP_005717838.1	*	*	*	*	*	*	*	*	*	ONG00486.1	*	*	*	*	*	*	*	*	*	*	*	*	*	*	*	WP_031547173.1	*	*	*	*	*	*	*	*	WP_080751817.1	*	*	*	*	*	*	*
	6	isochorismatase	WP_005715911.1	WP_005715911.1	WP_005715911.1	WP_005715911.1	WP_005715911.1	*	*	*	*	*	*	*	*	*	*	*	*	*	*	*	*	*	*	*	*	*	*	*	*	*	*	*	*	*	*	*	*	WP_033571974.1	*	*	*	*	*	*	*	*	*
	74	L-fucose isomerase	WP_005717692.1	WP_005717692.1	WP_005717692.1	WP_005717692.1	WP_005717692.1	*	*	*	*	*	*	KMO64460.1	OAU91258.1	ONG00024.1	*	AQY35750.1	PCL39065.1	WP_005717692.1	WP_005717692.1	*	*	WP_005686568.1	*	*	*	*	*	*	*	*	WP_005686568.1	WP_005717692.1	WP_005717692.1	*	WP_005717692.1	WP_033573933.1	WP_033573933.1	*	WP_047676560.1	*	*	*	*	WP_005717692.1	WP_048486026.1	*	*
	38	membrane protein	WP_005714932.1	WP_005714932.1	WP_005714932.1	WP_005714932.1	WP_005714932.1	*	*	*	*	*	*	*	OAU92700.1	*	*	AQY36371.1	*	WP_005714932.1	WP_005714932.1	*	*	*	*	*	*	*	*	*	*	*	*	*	*	*	*	WP_033573547.1	WP_033573547.1	*	*	*	*	*	*	WP_005714932.1	*	*	*
	53	MerR family transcriptional regulator sp. HMSC077C11	WP_070586464.1	WP_005716416.1	WP_005716416.1	WP_005716416.1	WP_005716416.1	*	*	*	*	*	*	*	OAU93973.1	*	*	AQY36067.1	*	WP_014568921.1	WP_014568921.1	*	*	*	*	*	*	*	*	*	*	*	WP_014568921.1	WP_014568921.1	WP_014568921.1	*	*	WP_005716416.1	WP_005716416.1	WP_005716416.1	*	*	*	*	*	WP_014568921.1	*	*	*
	73	metal-independent alpha-mannosidase	WP_005717706.1	WP_005717706.1	WP_005717706.1	WP_049168870.1	WP_049168870.1	*	*	*	*	*	*	KMO61721.1	OAU89857.1	ONG00018.1	*	AQY35741.1	PCL39057.1	WP_014570157.1	WP_014570157.1	*	*	WP_014570157.1	*	*	*	*	*	*	*	*	WP_014570157.1	WP_014570157.1	WP_014570157.1	*	WP_014570157.1	*	*	*	WP_047676546.1	*	*	*	*	WP_014570157.1	*	*	*
	164	N-acetyltransferase	WP_005715414.1	WP_005715414.1	WP_005715414.1	WP_005715414.1	WP_005715414.1	*	*	*	KMO55334.1	KMO53239.1	KMO63441.1	KMO59035.1	OAU92544.1	ONG00565.1	ONF99110.1	AQY34730.1	PCL39457.1	WP_005685933.1	WP_005685933.1	WP_005689519.1	WP_005689519.1	WP_005685933.1	WP_005689519.1	WP_005689519.1	WP_005711774.1	WP_005711774.1	WP_005711774.1	WP_005689519.1	WP_029607218.1	WP_005689519.1	WP_005685933.1	WP_005685933.1	WP_005685933.1	WP_032963558.1	WP_005685933.1	WP_033572997.1	WP_033572997.1	WP_033571364.1	WP_047678408.1	WP_005689519.1	WP_005711774.1	*	WP_048487886.1	WP_005685933.1	WP_048486772.1	WP_032963558.1	WP_005689519.1
	32	nucleoside-diphosphate sugar epimerase	WP_005717601.1	WP_005717601.1	WP_005717601.1	WP_005717601.1	WP_005717601.1	*	*	*	*	*	KMO62975.1	*	*	*	*	*	*	*	*	*	*	*	*	*	WP_005712168.1	WP_005712168.1	WP_005712168.1	*	*	*	*	*	*	WP_005712168.1	*	WP_033573875.1	WP_033573875.1	WP_033571968.1	*	*	WP_005712168.1	*	*	*	WP_048486418.1	*	*
	10	phage portal protein	WP_005716841.1	WP_005716841.1	WP_005716841.1	WP_005716841.1	WP_005716841.1	*	*	*	*	*	*	*	*	*	*	*	*	*	*	*	*	*	*	*	*	*	*	*	*	*	*	*	*	*	*	*	*	*	*	*	*	WP_052751278.1	*	*	*	*	*
	41	phosphotriesterase-related protein sp. HMSC077C11	WP_070586459.1	WP_005714934.1	WP_005714934.1	WP_005714934.1	WP_005714934.1	*	*	*	*	*	*	*	OAU92699.1	*	*	AQY36372.1	*	WP_014569076.1	WP_014569076.1	*	WP_003572295.1	*	*	*	*	*	*	*	*	*	*	*	*	*	WP_032961932.1	WP_033573546.1	WP_033573546.1	WP_032961932.1	*	*	*	*	*	WP_048654130.1	*	*	*
	21	PRD domain-containing protein	WP_032954335.1	WP_032954335.1	WP_032954335.1	WP_049168837.1	WP_049168837.1	*	*	*	*	*	*	KMO59439.1	*	ONG01404.1	*	*	*	*	*	*	*	*	*	*	*	*	*	*	*	*	*	*	*	*	*	*	*	*	WP_047676938.1	*	*	*	*	*	WP_048486901.1	*	*
	37	PRD domain-containing protein	WP_005714930.1	WP_005714930.1	WP_005714930.1	WP_005714930.1	WP_005714930.1	*	*	*	*	*	*	*	OAU92702.1	*	*	AQY36369.1	*	WP_014569075.1	WP_014569075.1	*	*	*	*	*	*	*	*	*	*	*	*	*	*	*	*	WP_033573549.1	WP_033573549.1	*	*	*	*	*	*	WP_014569075.1	*	*	*
	7	PRD domain-containing protein	WP_005714928.1	WP_005714928.1	WP_005714928.1	WP_005714928.1	WP_005714928.1	*	*	*	*	*	*	*	*	*	*	*	*	*	*	*	*	*	*	*	*	*	*	*	*	*	*	*	*	*	*	WP_033573550.1	WP_033573550.1	*	*	*	*	*	*	*	*	*	*
	67	pyridoxamine 5-phosphate oxidase family protein	WP_015764910.1	WP_015764910.1	WP_015764910.1	WP_003574518.1	WP_003574518.1	*	*	*	KMO53842.1	*	*	KMO63067.1	OAU93142.1	ONG00963.1	ONF99269.1	AQY34299.1	*	WP_015764910.1	WP_015764910.1	*	*	*	*	*	*	*	*	*	*	*	WP_015764910.1	WP_015764910.1	WP_015764910.1	WP_032964585.1	WP_032961053.1	*	*	*	WP_047676162.1	WP_015764910.1	*	*	*	WP_015764910.1	*	WP_015764910.1	*
	8	RNA polymerase sigma-54 factor	WP_005714927.1	WP_005714927.1	WP_005714927.1	WP_005714927.1	WP_005714927.1	*	*	*	*	*	*	*	*	*	*	*	*	*	*	*	*	*	*	*	*	*	*	*	*	*	*	*	*	*	*	WP_033573551.1	WP_033573551.1	WP_033572208.1	*	*	*	*	*	*	*	*	*
	152	SDR family NAD(P)-dependent oxidoreductase	WP_005684771.1	WP_005684771.1	WP_005684771.1	WP_005684771.1	WP_005684771.1	*	*	ETW67635.1	*	KMO52115.1	*	*	*	ONF98348.1	ONG02909.1	AQY35237.1	PCL40483.1	WP_014569909.1	WP_014569909.1	WP_014571487.1	WP_014571487.1	WP_005684771.1	WP_014571487.1	WP_014571487.1	WP_005714681.1	WP_005714681.1	WP_005714681.1	WP_014571487.1	WP_029607465.1	WP_032957121.1	WP_014571487.1	WP_014569909.1	WP_014569909.1	*	WP_032960454.1	*	*	*	WP_005714681.1	WP_014571487.1	WP_005714681.1	WP_014571487.1	WP_014571487.1	WP_014569909.1	*	*	WP_014571487.1
	35	SEC10/PgrA surface exclusion domain-containing protein sp. HMSC077C11	WP_070586541.1	WP_032954570.1	WP_005717946.1	WP_049168856.1	WP_049168856.1	*	*	*	*	*	*	*	*	*	*	*	PCL39303.1	*	*	*	*	WP_005687810.1	*	*	*	*	*	*	*	*	WP_032962871.1	*	*	WP_032964774.1	WP_032960775.1	WP_033572832.1,WP_033572836.1	WP_033572832.1,WP_033572836.1	WP_033571785.1,WP_033571789.1	*	*	*	*	*	*	WP_048487132.1	*	*
	5	site-specific integrase	WP_080600030.1	WP_080600030.1	WP_080600030.1	WP_080600030.1	WP_080600030.1	*	*	*	*	*	*	*	*	*	*	*	*	*	*	*	*	*	*	*	*	*	*	*	*	*	*	*	*	*	*	*	*	*	*	*	*	*	*	*	*	*	*
	96	thymidylate synthase	WP_032954600.1	WP_032954600.1	WP_032954600.1	WP_032954600.1	WP_032954600.1	*	*	*	*	*	*	KMO65794.1	OAU93540.1	ONG01997.1	*	AQY36527.1	PCL39536.1	WP_029944068.1	WP_029944068.1	*	*	WP_029944068.1	*	*	WP_005712010.1	WP_087942810.1	WP_005712010.1	*	*	*	WP_029944068.1	WP_029944068.1	WP_029944068.1	WP_005712010.1	WP_029944068.1	*	*	WP_033572089.1	WP_047677289.1	*	WP_005712010.1	*	*	WP_029944068.1	WP_048485954.1	WP_048482475.1	*
	37	transaldolase	WP_005714910.1	WP_005714910.1	WP_005714910.1	WP_005714910.1	WP_005714910.1	*	*	*	*	*	*	*	OAU92557.1	*	*	AQY36366.1	*	WP_005714910.1	WP_005714910.1	*	*	*	*	*	*	*	*	*	*	*	*	*	*	*	*	WP_005714910.1	WP_005714910.1	*	*	*	*	*	*	WP_005714910.1	*	*	*
	43	transketolase	WP_005714895.1	WP_005714895.1	WP_005714895.1	WP_005714895.1	WP_005714895.1	*	*	*	*	*	*	*	OAU91884.1	*	*	AQY36354.1	*	WP_014569064.1	WP_014569064.1	*	*	*	*	*	*	*	*	*	*	*	*	WP_014569064.1	WP_014569064.1	*	*	WP_014569064.1	WP_014569064.1	*	*	*	*	*	*	WP_014569064.1	*	*	*
	6	Two-component sensor kinase associated with ferric iron transporter	WP_005716270.1	WP_005716270.1	WP_005716270.1	WP_005716270.1	WP_005716270.1	*	*	*	*	*	*	*	*	*	*	*	*	*	*	*	*	*	*	*	*	*	*	*	*	*	*	*	*	*	*	*	*	WP_033571208.1	*	*	*	*	*	*	*	*	*
	31	type 1 glutamine amidotransferase domain-containing protein	WP_005717600.1	WP_005717600.1	WP_005717600.1	WP_005717600.1	WP_005717600.1	*	*	*	*	*	*	*	*	*	*	*	*	*	*	*	*	*	*	*	WP_005712167.1	WP_005712167.1	WP_005712167.1	*	*	*	*	*	*	WP_005712167.1	*	WP_033573874.1	WP_033573874.1	WP_033571969.1	*	*	WP_005712167.1	*	*	*	WP_048486417.1	*	*
	69	type III restriction protein res subunit	WP_005716818.1	WP_005716818.1	WP_005716818.1	WP_005716818.1	WP_005716818.1	*	*	*	*	*	*	*	*	*	*	AQY36475.1	PCL39386.1	WP_005685970.1	WP_005685970.1	*	*	WP_005685970.1	*	*	*	*	*	*	*	*	WP_005685970.1	WP_005685970.1	WP_005685970.1	*	*	WP_033574112.1	WP_033572646.1	*	*	*	*	*	*	WP_005685970.1	WP_048487075.1	*	*
	9	XRE family transcriptional regulator	WP_005715906.1	WP_005715906.1	WP_005715906.1	WP_005715906.1	WP_005715906.1	*	*	*	*	*	*	*	*	*	*	*	*	*	*	*	*	*	*	*	*	*	*	*	*	*	*	*	*	*	*	WP_033573873.1	WP_033573873.1	WP_033571976.1	*	*	*	*	*	*	*	*	*
	38	YhfX family PLP-dependent enzyme	WP_005714936.1	WP_005714936.1	WP_005714936.1	WP_005714936.1	WP_005714936.1	*	*	*	*	*	*	*	OAU92697.1	*	*	AQY36374.1	*	WP_014569077.1	WP_014569077.1	*	*	*	*	*	*	*	*	*	*	*	*	*	*	*	*	WP_033573544.1	WP_033573544.1	*	*	*	*	*	*	WP_014569077.1	*	*	*
[truncated: 122 more columns]
